# Supplementary material for: Transcriptome Analysis Reveals the Algicidal Mechanism of Brevibacillus laterosporus against Microcystis aeruginosa through Multiple Metabolic Pathways
Source: Toxins (Basel). 2022 Jul 15;14(7):492. doi: 10.3390/toxins14070492 (PMC9320710; doi:10.3390/toxins14070492)
Supplement: Supplementary file 1 [file toxins-14-00492-s001.zip › Supplementary Table S1.xlsx]

## Sheet: Table S1
Table S1. DEGs related to valine, leucine and isoleucine degradation and fatty acid degradation.
Gene ID	Lenth(bp)	MB2 vs. CBL		MB4 vs. CBL		Annotation
		log2(Fold Change)	p-value	log2(Fold Change)	p-value
ko00280 Valine, leucine and isoleucine degradation
gene2408	1175	2.64396	8.70 × 10−8	2.57638	2.78 × 10−16	Acetyl-CoA acetyltransferase
gene0876	656	5.59697	4.26 × 10−18	3.89481	1.22 × 10−11	Succinyl-CoA:3-ketoacid-coenzyme A transferase subunit B
gene0848	1178	8.79092	4.78 × 10−16	7.62453	4.29 × 10−94	3-ketoacyl-CoA thiolase
gene4067	1520	6.4477	4.32 × 10−8	4.50839	6.81 × 10−6	Acetaldehyde dehydrogenase 2
gene2681	1139	8.54099	4.79 × 10−17	6.97557	1.54 × 10−39	Acyl-CoA dehydrogenase, N-terminal domain protein
gene3033	842	4.44265	4.65 × 10−18	3.47103	4.69 × 10−27	Methylmalonyl-CoA epimerase
gene1093	1190	3.63636	7.01 × 10−9	3.36014	3.90 × 10−20	Acetyl-CoA acetyltransferase
gene3032	1652	3.34399	9.89 × 10−12	2.92901	4.56 × 10−21	Methylmalonyl-CoA mutase
gene2136	1250	3.61817	2.54 × 10−12	3.05817	4.41 × 10−10	AMP-binding enzyme family protein
gene2412	776	5.47461	5.28 × 10−13	6.30977	7.07 × 10−73	3-hydroxypropionyl-coenzyme A dehydratase
gene1125	1187	6.33704	8.45 × 10−30	6.3843	7.44 × 10−36	Acetyl-CoA acetyltransferase
gene2705	686	5.91712	4.13 × 10−6	4.72899	6.89 × 10−18	Putative acetate CoA-transferase subunit B
gene1593	1040	2.29304	1.21 × 10−4	2.50438	4.45 × 10−11	Enoyl-CoA hydratase
gene0110	1541	6.59909	1.75 × 10−26	5.34539	1.20 × 10−10	Putative propionyl-CoA carboxylase
gene0875	695	5.73649	6.53 × 10−26	4.66868	3.16 × 10−23	Succinyl-CoA:3-ketoacid-coenzyme A transferase subunit A
gene1908	1205	8.67212	3.32 × 10−7	7.48788	2.28 × 10−66	Aldehyde dehydrogenase
gene1123	1142	7.28784	1.39 × 10−27	6.42059	1.53 × 10−61	Acyl-CoA dehydrogenase, N-terminal domain protein
gene3034	1556	5.45343	7.60 × 10−25	4.11277	1.60 × 10−35	Putative propionyl-CoA carboxylase beta chain YqjD
gene0114	1346	6.27103	6.67 × 10−31	5.1025	4.80 × 10−18	Carbamoyl-phosphate synthase L chain, N-terminal domain protein
gene0849	2408	7.92947	2.02 × 10−44	7.6264	1.40 × 10−95	Putative 3-hydroxyacyl-CoA dehydrogenase
gene2704	698	6.17423	3.67 × 10−7	5.0345	4.72 × 10−33	Putative acetate CoA-transferase subunit A
gene1592	1454	2.17034	2.72 × 10−3	1.38352	2.44 × 10−4	Methylmalonate semialdehyde dehydrogenase
gene1119	3245	5.34577	4.15 × 10−20	4.00444	1.73 × 10−24	Methylmalonyl-CoA mutase N-terminal domain protein
gene1122	1142	6.63471	2.43 × 10−32	5.71034	5.47 × 10−56	Acyl-CoA dehydrogenase, N-terminal domain protein
gene3391	1466	5.50836	3.16 × 10−17	5.5761	1.50 × 10−59	AMP-binding enzyme family protein
gene0112	884	7.06418	1.11 × 10−29	5.768	4.10 × 10−13	Hydroxymethylglutaryl-CoA lyase YngG
gene1826	1547	7.07952	4.84 × 10−11	5.46581	1.55 × 10−8	1-pyrroline-5-carboxylate dehydrogenase
gene1590	1706	－	－	1.53213	2.46 × 10−3	Acyl-CoA dehydrogenase, N-terminal domain protein
gene1591	887	－	－	2.45512	1.06 × 10−7	2-(hydroxymethyl)glutarate dehydrogenase
gene0117	872	-2.62506	1.31 × 10−6	-3.70824	2.05 × 10−16	3-hydroxypropionyl-coenzyme A dehydratase
gene4185	1085	-3.47568	8.80 × 10−14	-3.5682	9.49 × 10−25	Pyruvate dehydrogenase E1 component subunit alpha
gene3028	992	-1.19537	8.50 × 10−3	-3.21874	2.62 × 10−20	2-oxoisovalerate dehydrogenase subunit alpha
gene4184	977	-3.02646	4.14 × 10−11	-3.90353	2.68 × 10−28	Pyruvate dehydrogenase E1 component subunit beta
gene4182	1412	-3.45792	8.97 × 10−14	-4.05344	4.53 × 10−29	Dihydrolipoyl dehydrogenase
gene2324	1277	-5.3524	4.71 × 10−24	-2.91026	9.04 × 10−16	Acetylornithine aminotransferase
gene3029	983	-1.27364	3.90 × 10−3	-3.20046	1.41 × 10−21	2-oxoisovalerate dehydrogenase subunit beta
gene3259	1379	-3.00655	1.17 × 10−8	-3.15826	5.25 × 10−13	Dihydrolipoyl dehydrogenase
gene4183	1301	-3.48753	4.63 × 10−14	-3.98579	1.02 × 10−28	Dihydrolipoyllysine-residue acetyltransferase
gene3027	1421	－	－	-2.83725	4.41 × 10−16	Dihydrolipoyl dehydrogenase
gene2931	1355	－	－	-2.10426	1.69 × 10−11	Biotin carboxylase
gene2964	776	－	－	-2.21031	4.23 × 10−2	Polyketide biosynthesis enoyl-CoA hydratase, pksH-like protein
gene2963	1256	－	－	-1.26527	2.11 × 10−2	Acetyl-S-AcpK beta-ketothioester polyketide hydroxymethylglutaryl-CoA synthase PksG
ko00071 Fatty acid degradation
gene2408	1175	2.64396	8.70 × 10−8	2.57638	2.78 × 10−16	Acetyl-CoA acetyltransferase
gene0848	1178	8.79092	4.78 × 10−16	7.62453	4.29 × 10−94	3-ketoacyl-CoA thiolase
gene2681	1139	8.54099	4.79 × 10−17	6.97557	1.54 × 10−39	Acyl-CoA dehydrogenase, N-terminal domain protein
gene4067	1520	6.4477	4.32 × 10−8	4.50839	6.81 × 10−6	Acetaldehyde dehydrogenase 2
gene1093	1190	3.63636	7.01 × 10−9	3.36014	3.90 × 10−20	Acetyl-CoA acetyltransferase
gene3702	2696	6.61989	1.56 × 10−3	4.60353	2.91 × 10−33	Hypothetical protein
gene2412	776	5.47461	5.28 × 10−13	6.30977	7.07 × 10−73	3-hydroxypropionyl-coenzyme A dehydratase
gene1125	1187	6.33704	8.45 × 10−30	6.3843	7.44 × 10−36	Acetyl-CoA acetyltransferase
gene1123	1142	7.28784	1.39 × 10−27	6.42059	1.53 × 10−61	Acyl-CoA dehydrogenase, N-terminal domain protein
gene1908	1205	8.67212	3.32 × 10−7	7.48788	2.28 × 10−66	Aldehyde dehydrogenase
gene0849	2408	7.92947	2.02 × 10−44	7.6264	1.40 × 10−95	Putative 3-hydroxyacyl-CoA dehydrogenase
gene1122	1142	6.63471	2.43 × 10−32	5.71034	5.47 × 10−56	Acyl-CoA dehydrogenase, N-terminal domain protein
gene1826	1547	7.07952	4.84 × 10−11	5.46581	1.55 × 10−8	1-pyrroline-5-carboxylate dehydrogenase
gene3804	1481	1.26182	4.74 × 10−2	－	－	Aldehyde-alcohol dehydrogenase
gene0117	872	-2.62506	1.31 × 10−6	-3.70824	2.05 × 10−16	3-hydroxypropionyl-coenzyme A dehydratase
gene3949	1466	-2.92433	5.67 × 10−10	-3.19623	5.39 × 10−19	Aldehyde-alcohol dehydrogenase
gene3959	1139	-4.06524	9.94 × 10−16	-3.85369	6.54 × 10−23	Iron-containing alcohol dehydrogenase family protein
gene0895	2609	-5.14382	1.54 × 10−25	-4.56692	1.31 × 10−34	Aldehyde-alcohol dehydrogenase
gene2964	776	－	－	-2.21031	4.23 × 10−2	Polyketide biosynthesis enoyl-CoA hydratase, pksH-like protein
