# Supplementary material for: Transcriptome Analysis Reveals the Algicidal Mechanism of Brevibacillus laterosporus against Microcystis aeruginosa through Multiple Metabolic Pathways
Source: Toxins (Basel). 2022 Jul 15;14(7):492. doi: 10.3390/toxins14070492 (PMC9320710; doi:10.3390/toxins14070492)
Supplement: Supplementary file 1 [file toxins-14-00492-s001.zip › Supplementary Table S2.xlsx]

## Sheet: Table S2
Table S2. qPCR primer pairs used in this study.
Gene ID	Gene Name	Forward Primer Sequence (5’-3’)	Reverse Primer Sequence (5’-3’)
gene2140	Amy	TGTAGACGCTGTGCGAAGG	TTGTTGCCCTGCTTTATGCTC
gene3978	Chi	AAGGGAATTTGGGATGGTGGT	TGCCGCCATATCCATTTTGGT
gene0479	Ptm1	GCGGATGGCAAGGTAGTGAA	ATCTCGCCTCGTTTCACCTT
gene1871	Ptm2	TGGGCTTGATGGGAGAAACC	CGGGTTAGGTACAAAGCCATCT
gene1081	Vpr	GCAACTACGCCACCTGTAGA	ACCGCGTGAAACTAAGACCA
gene4185	Odpa	CCGTTTCGGTCCTCACTCC	TTCATCTTGCTCGCTCCAT
gene4184	Odpb	TGGATTGGCAGTAGGTCTTGG	CGGTAACGCATACGAGCAG
gene4182	Dldh1	TGTAGGTCGTTTCCCTTATGC	TTCTAATGTAGCACCCATCTCA
gene4183	Odp2	GGCTTGCTCGTACCTGTAGT	GAACCGATGTTTGTGATGCT
16S rDNA	16S rDNA	CACACTGGGACTGAGACACG	CCGTGGCTTTCTCGTTAGGT
